# Supplementary material for: Spectrum of Germline Pathogenic Variants in BRCA1/2 Genes in the Apulian Southern Italy Population: Geographic Distribution and Evidence for Targeted Genetic Testing
Source: Cancers (Basel). 2021 Sep 21;13(18):4714. doi: 10.3390/cancers13184714 (PMC8467705; doi:10.3390/cancers13184714)
Supplement: Supplementary file 1 [file cancers-13-04714-s001.zip]

Archive with 1 entries (1 files):
- cancers-1331888-supplementary.pdf
